# Supplementary material for: Revealing the selection history of adaptive loci using genome-wide scans for selection: an example from domestic sheep
Source: BMC Genomics. 2018 Jan 23;19:71. doi: 10.1186/s12864-018-4447-x (PMC5778797; doi:10.1186/s12864-018-4447-x)
Supplement: Supplementary file 4 — FLK and hapFLK results. FLK and hapFLK regions under selection for FLK and hapFLK results. (XLS 102 kb) [file 12864_2018_4447_MOESM4_ESM.xls]

## Sheet: Sheet1
Test	Population	Chromosome	Beginning	End	BestSNP	Size of region	P value	Best gene	genes	ngenes	Candidate gene	Candidate gene rank
FLK	all	1	27383208	30143421	28596396	2760213	4.70983e-05	MRPL37	MRPL37-LOC101121639-ACOT11-CDCP2-LOC101118495-TCEANC2-TMEM59-MROH7-LDLRAD1-TTC4-LRRC42-PARS2-HSPB11-TTC22-DIO1-LEXM-YIPF1-DHCR24-NDC1-TMEM61-BSND-USP24-GLIS1-DMRTB1-LRP8-MAGOH-C1orf123-CPT2-SLC1A7	29
FLK	south	1	27383208	30169549	29138156	2786341	2.33821e-05	BSND	BSND-TMEM61-DHCR24-LEXM-USP24-TTC22-PARS2-TTC4-MROH7-LOC101118495-ACOT11-MRPL37-LOC101121639-CDCP2-TCEANC2-TMEM59-LDLRAD1-LRRC42-HSPB11-DIO1-YIPF1-NDC1-GLIS1-DMRTB1-LRP8-MAGOH-C1orf123-CPT2-SLC1A7	29
FLK	south	1	37034428	41211024	41211024	4176596	2.29194e-06	LEPR	LEPR-DNAJC6-AK4-JAK1-RAVER2-CACHD1-UBE2U-ROR1-PGM1-EFCAB7-ITGB3BP-ALG6-FOXD3-ATG4C-ANGPTL3-DOCK7-USP1-KANK4-PATJ	19
FLK	all	1	38836829	39720090	39170368	883261	0.000235391	ROR1	ROR1-UBE2U-CACHD1	3
FLK	north	1	39449246	41688492	41688492	2239246	0.00245368	PDE4B	PDE4B-LEPR-DNAJC6-AK4-JAK1-RAVER2-CACHD1	7
FLK	north	1	101306236	103493656	103328114	2187420	0.000151503	TDRD10	TDRD10-SHE-UBE2Q1-CHRNB2-ADAR-IL6R-ATP8B2-AQP10-HAX1-UBAP2L-C1H1orf43-C1orf189-TPM3-NUP210L-RAB13-JTB-CREB3L4-SLC39A1-CRTC2-DENND4B-GATAD2B-SLC27A3-INTS3-NPR1-ILF2-SNAPIN-CHTOP-S100A1-S100A16-S100A2-S100A3-S100A4-S100A5-S100A6-LOC101104285-S100A8-S100A12-S100A9-PGLYRP4-PGLYRP3-PRR9-PRD-SPRRII-LOC105605905-LOC105615728-SPRR3-IVL-SMCP-LOC105613519-KPRP-C1orf68-LOC101121728-CRNN	52
FLK	all	1	102312201	105337456	103432309	3025255	2.16583e-07	ADAR	ADAR-CHRNB2-UBE2Q1-TDRD10-SHE-KCNN3-IL6R-ATP8B2-AQP10-PMVK-HAX1-PBXIP1-UBAP2L-SHC1-CKS1B-FLAD1-C1H1orf43-LENEP-C1orf189-ZBTB7B-TPM3-DCST2-DCST1-ADAM15-EFNA4-EFNA3-NUP210L-EFNA1-SLC50A1-DPM3-RAB13-JTB-KRTCAP2-CREB3L4-TRIM46-SLC39A1-MUC1-CRTC2-THBS3-DENND4B-MTX1-GBA-FAM189B-SCAMP3-CLK2-HCN3-PKLR-GATAD2B-SLC27A3-INTS3-NPR1-ASH1L-ILF2-SNAPIN-CHTOP-S100A1-S100A16-S100A2-S100A3-S100A4-S100A5-S100A6-DAP…	105
FLK	south	1	103222968	106534844	103432309	3311876	0.0001784	ADAR	ADAR-CHRNB2-UBE2Q1-TDRD10-SHE-KCNN3-IL6R-PMVK-PBXIP1-SHC1-CKS1B-FLAD1-LENEP-ZBTB7B-DCST2-DCST1-ADAM15-EFNA4-EFNA3-EFNA1-SLC50A1-DPM3-KRTCAP2-TRIM46-MUC1-THBS3-MTX1-GBA-FAM189B-SCAMP3-CLK2-HCN3-PKLR-ASH1L-DAP3-MSTO1-GON4L-SYT11-RIT1-KIAA0907-RXFP4-ARHGEF2-SSR2-UBQLN4-LAMTOR2-RAB25-MEX3A-LMNA-SEMA4A-SLC25A44-PMF1-BGLAP-PAQR6-SMG5-TMEM79-GLMP-CCT3-TSACC-RHBG-MEF2D-IQGAP3-TTC24-NAXE-GPATCH4-HAPLN2-BC…	82
hapFLK	north	1	103239232	103501255	103328114	262023	4.71427e-06	TDRD10	TDRD10-SHE-UBE2Q1-CHRNB2-ADAR-IL6R-KCNN3	7
FLK	north	1	115089665	117032949	116615597	1943284	0.00469868	LOC101109936	LOC101109936-POGK-TADA1-FAM78B-ILDR2-UCK2-TMCO1-ALDH9A1-MGST3-LRRC52-RXRG-LMX1A	12
FLK	south	1	117398294	123165741	121410424	5767447	3.9735e-05	URB1	URB1-MRAP-MIS18A-EVA1C-C1H21orf59-SYNJ1-PAXBP1-C21orf62-HUNK-SCAF4-SOD1-IFNAR2-IL10RB-IFNAR1-IFNGR2-TMEM50B-DNAJC28-GART-TIAM1-SON-DONSON-CRYZL1-ITSN1-KRTAP11-1-ATP5O-LOC101104027-KRTAP8-1-SLC5A3-MRPS6-KCNE2-SMIM11A-C21orf140-KCNE1-RCAN1-LOC101112021-LOC101111513-TBX19-SFT2D2-TIPRL-GPR161-DCAF6-MPC2-ADCY10-MPZL1-RCSD1-CREG1-CD247-POU2F1	48
FLK	all	1	119252967	120575235	120554658	1322268	0.000281343	IFNAR2	IFNAR2-IL10RB-IFNAR1-IFNGR2-TMEM50B-DNAJC28-GART-SON-DONSON-CRYZL1-ITSN1-ATP5O-SLC5A3-MRPS6-KCNE2-SMIM11A-C21orf140-KCNE1	18
FLK	south	1	171891170	172197907	171945023	306737	5.83671e-05	RETNLB	RETNLB-DZIP3-TRAT1-MORC1	4
FLK	south	1	240067859	240628217	240430736	560358	0.00012446	PLOD2	PLOD2-PLSCR4	2
FLK	south	1	241645624	243832281	243647977	2186657	0.000147473	SLC9A9	SLC9A9-C3orf58	2
FLK	north	2	9578996	11782578	10216354	2203582	0.000863636	C9orf43	C9orf43-POLE3-ALAD-RGS3-HDHD3-BSPRY-WDR31-PRPF4-CDC26-SLC31A1-FKBP15-SLC31A2-ZFP37-LOC101109939-LOC101110208-SLC46A2-ZNF618-AMBP-KIF12-KIAA1958-INIP-HSDL2-PTBP3-SUSD1-UGCG-C9orf84	26
FLK	south	2	25810134	27951422	26625631	2141288	0.000108135	ROR2	ROR2-NFIL3-SPTLC1-AUH-LOC105607028-ZNF169-MIRLET7D-MIRLET7A-LOC105607037-PTPDC1-BARX1-LOC101110824-PHF2-FAM120A	14
hapFLK	south	2	26316924	26656619	26488644	339695	2.55379e-05	ROR2	ROR2	1
FLK	north	2	31970956	35543294	32776645	3572338	0.000244364	ZCCHC6	ZCCHC6-C2H9orf153-CDC26-GOLM1-NAA35-AGTPBP1-NTRK2-SLC28A3-RMI1	9
FLK	north	2	37653090	42175201	38857310	4522111	0.000567309	DPYSL2	DPYSL2-PNMA2-ADRA1A-BNIP3L-PPP2R2A-STMN4-TRIM35-EBF2-PTK2B-CHRNA2-EPHX2-LOC101106395-APTX-DNAJA1-SMU1-CDCA2-B4GALT1-KCTD9-GNRH1-SPINK4-BAG1-CHMP5-DOCK5-NEFL-NEFM-ADAM7-ADAMDEC1-ADAM28-STC1-NKX2-6-NKX3-1-SLC25A37-ENTPD4	33	EBF2	8
FLK	all	2	38096770	42417880	39454479	4321110	3.73119e-06	EBF2	EBF2-PPP2R2A-BNIP3L-CDCA2-PNMA2-KCTD9-GNRH1-DPYSL2-DOCK5-ADRA1A-NEFL-NEFM-STMN4-TRIM35-PTK2B-CHRNA2-EPHX2-ADAM7-ADAMDEC1-ADAM28-STC1-NKX2-6-NKX3-1-SLC25A37-ENTPD4-LOXL2-R3HCC1-CHMP7-RHOBTB2-PEBP4	30		1
FLK	south	2	38096770	42417880	39454479	4321110	4.74604e-05	EBF2	EBF2-PPP2R2A-BNIP3L-CDCA2-PNMA2-KCTD9-GNRH1-DPYSL2-DOCK5-ADRA1A-NEFL-NEFM-STMN4-TRIM35-PTK2B-CHRNA2-EPHX2-ADAM7-ADAMDEC1-ADAM28-STC1-NKX2-6-NKX3-1-SLC25A37-ENTPD4-LOXL2-R3HCC1-CHMP7-RHOBTB2-PEBP4	30		1
hapFLK	north	2	40831691	40865876	40856420	34185	0.000337779			0		0
hapFLK	south	2	49967400	50011836	49993837	44436	0.00092557	CCDC180	CCDC180	1
FLK	south	2	51556898	54652519	52429299	3095621	3.55271e-15	SPAG8	SPAG8-NPR2-HINT2-FAM221B-MSMP-RGP1-GBA2-CREB3-TLN1-TPM2-CA9-ARHGEF39-CCDC107-PAGE4-PAGE4-SIT1-CD72-TESK1-LOC101111773-FAM166B-RUSC2-RECK-LOC101109422-CCIN-CLTA-GNE-RPS26-UNC13B-RNF38-FAM214B-STOML2-PIGO-FANCG-VCP-C9orf131-MELK-DNAJB5-PHF24-LOC101110212-LOC101110483	40	NPR2	2
hapFLK	south	2	51606428	54378736	52349304	2772308	2.68028e-18	FAM221B	FAM221B-HINT2-SPAG8-NPR2-LOC101111773-MSMP-RGP1-GBA2-CREB3-TLN1-RECK-TPM2-CA9-ARHGEF39-CCDC107-PAGE4-PAGE4-SIT1-CD72-TESK1-CCIN-FAM166B-RUSC2-CLTA-GNE-LOC101109422-RNF38-RPS26-UNC13B-MELK-FAM214B-STOML2-PIGO-FANCG-VCP-C9orf131-DNAJB5-PHF24-LOC101110212	39		4
FLK	all	2	51788434	52911940	52429848	1123506	5.32907e-15	NPR2	NPR2-SPAG8-HINT2-FAM221B-MSMP-RGP1-GBA2-CREB3-TLN1-TPM2-CA9-ARHGEF39-CCDC107-PAGE4-PAGE4-SIT1-CD72-TESK1-LOC101111773-FAM166B-RUSC2-RECK-LOC101109422-CCIN-CLTA-GNE-RPS26-UNC13B-RNF38	29		1
FLK	north	2	52025095	52629722	52429848	604627	4.88684e-09	NPR2	NPR2-SPAG8-HINT2-FAM221B-MSMP-RGP1-GBA2-CREB3-TLN1-TPM2-CA9-ARHGEF39-CCDC107-PAGE4-PAGE4-SIT1-CD72-TESK1-LOC101111773-FAM166B-RUSC2-RECK-CCIN-CLTA-GNE	25		1
hapFLK	north	2	52287696	52585897	52403295	298201	8.43298e-08	FAM221B	FAM221B-HINT2-SPAG8-NPR2-MSMP-RGP1-GBA2-CREB3-TLN1-TPM2-CA9-ARHGEF39-CCDC107-PAGE4-PAGE4-SIT1	16		4
FLK	south	2	73852667	78775027	74431261	4922360	1.8233e-05	KDM4C	KDM4C-GLDC-UHRF2-TMEM261-PTPRD-LOC101107507-ZNF623-LOC101120476	8	TYRP1	0
FLK	all	2	73868893	81869098	78924564	8000205	1.74657e-08	LOC101107507	LOC101107507-ZNF623-LOC101120476-TYRP1-LURAP1L-MPDZ-PTPRD-TMEM261-KDM4C-GLDC-UHRF2	11		4
hapFLK	south	2	74322909	77994888	77715449	3671979	3.76232e-05	LOC101107507	LOC101107507-ZNF623-LOC101120476-PTPRD-TMEM261-KDM4C	6		0
FLK	north	2	76478392	80943333	78924564	4464941	4.38932e-07	LOC101107507	LOC101107507-ZNF623-LOC101120476-TYRP1-LURAP1L	5		4
hapFLK	north	2	77522490	80727551	80150023	3205061	6.13359e-10	TYRP1	TYRP1-LURAP1L-LOC101107507-ZNF623-LOC101120476	5		1
FLK	all	2	83470886	85199700	84698214	1728814	7.29306e-13	BNC2	BNC2-CNTLN-CCDC171	3	BNC2	1
FLK	north	2	83470886	89330312	84536185	5859426	0.000122355	BNC2	BNC2-CNTLN-CCDC171-SH3GL2-ADAMTSL1-SAXO1-RRAGA-HAUS6-PLIN2-DENND4C-RPS6-ACER2-SLC24A2-MLLT3-FOCAD-HACD4-LOC101103376-LOC101103623-LOC101103872-LOC101104373-LOC101102963-LOC101104886-LOC101103702-TP-1-LOC101106658-IFNE	26		1
FLK	south	2	84496893	85202283	84698214	705390	3.09981e-11	BNC2	BNC2-CNTLN	2		1
hapFLK	south	2	84613021	84816400	84698214	203379	1.54139e-05	BNC2	BNC2	1		1
FLK	north	2	108296792	122268436	116116363	13971644	1.17401e-07	UGGT1	UGGT1-SAP130-GLRX-LOC105601854-AMMECR1L-POLR2D-LOC101116886-WDR33-SFT2D3-LIMS2-MYO7B-IWS1-PROC-MAP3K2-ERCC3-CYP27C1-BIN1-LOC105608784-NAB1-NEMP2-MFSD6-INPP1-HIBCH-C2orf88-MSTN-PMS1-PLEKHB2-ORMDL1-OSGEPL1-FAM168B-ANKAR-ARHGEF4-ASNSD1-SLC40A1-WDR75-AMER3-PTPN18-IMP4-COL5A2-CCDC115-TUBGCP5-COL3A1-CYFIP1-NIPA2-NIPA1-HERC2-GULP1-OCA2-LGSN-LOC101123441-LOC101123184-MFSD14B-TFPI-ANXA10-CALCRL-PALLD-CBR4…	67	MSTN	25
FLK	all	2	108979649	122258246	118150665	13278597	8.7319e-13	MSTN	MSTN-C2orf88-PMS1-HIBCH-ORMDL1-OSGEPL1-ANKAR-INPP1-ASNSD1-MFSD6-NEMP2-SLC40A1-NAB1-WDR75-LOC105608784-BIN1-COL5A2-CYP27C1-ERCC3-MAP3K2-COL3A1-PROC-IWS1-MYO7B-LIMS2-SFT2D3-WDR33-LOC101116886-GULP1-POLR2D-AMMECR1L-GLRX-LOC105601854-SAP130-UGGT1-TFPI-CALCRL-ZSWIM2-FAM171B-ITGAV-ZC3H15-ZC3H15-PLEKHB2-FAM168B-ARHGEF4-AMER3-PTPN18-IMP4-CCDC115-TUBGCP5-CYFIP1-NIPA2-NIPA1-HERC2-OCA2-LGSN-LOC101123441-LOC…	67		1
hapFLK	north	2	110747523	118168664	113519573	7421141	8.07905e-07	ARHGEF4	ARHGEF4-FAM168B-AMER3-PLEKHB2-PTPN18-IMP4-CCDC115-TUBGCP5-CYFIP1-NIPA2-NIPA1-HERC2-OCA2-LGSN-LOC101123441-LOC101123184-MFSD14B-ANXA10-PALLD-CBR4-UGGT1-SAP130-GLRX-LOC105601854-AMMECR1L-POLR2D-LOC101116886-WDR33-SFT2D3-LIMS2-MYO7B-IWS1-PROC-MAP3K2-ERCC3-CYP27C1-BIN1-LOC105608784-NAB1-NEMP2-MFSD6-INPP1-HIBCH-C2orf88-MSTN	45		45
FLK	north	2	123467530	130275333	124371341	6807803	1.62065e-07	ZNF804A	ZNF804A-NUP35-DUSP19-NCKAP1-FRZB-HSBP1-DNAJC10-LOC101119111-PDE1A-PPP1R1C-SSFA2-CERKL-ITGA4-UBE2E3-CWC22-ZNF385B-SESTD1-CAPZA1-LOC101122330-CCDC141	20
hapFLK	north	2	125574092	125936322	125790476	362230	6.23351e-05	FRZB	FRZB-HSBP1-DNAJC10-NCKAP1	4
FLK	north	2	133329110	134540333	133339051	1211223	4.24804e-05	ATP5G3	ATP5G3-ATF2-LOC105607505-CHN1-CHRNA1-WIPF1-GPR155-SCRN3-CIR1	9
FLK	all	2	133339051	134985148	133339051	1646097	1.58623e-07	ATP5G3	ATP5G3-ATF2-LOC105607505-CHN1-CHRNA1-WIPF1-GPR155-SCRN3-CIR1-OLA1-SP3	11
hapFLK	north	2	134148208	134380408	134185498	232200	5.72836e-05	CHRNA1	CHRNA1-CHN1-WIPF1	3
FLK	south	2	196342132	202398829	201513263	6056697	3.10694e-08	SPATS2L	SPATS2L-KCTD18-SGO2-C2orf47-TYW5-C2orf69-AOX1-LOC101102297-LOC101104808-LOC101102548-BZW1-CLK1-PPIL3-NIF3L1-ORC2-FAM126B-NDUFB3-SATB2-CFLAR-PLCL1-BOLL-MARS2-RFTN2-MOB4-HSPE1-HSPD1-COQ10B-SF3B1-ANKRD44-PGAP1-C2orf66-GTF3C3-CCDC150-HECW2-STK17B-DNAH7-SLC39A10	37
hapFLK	north	2	223304802	225001237	224815108	1696435	1.61051e-05	SCG2	SCG2-AP1S3-ACSL3-FARSB-SGPP2-PAX3	6
FLK	north	2	223348878	227227586	223367138	3878708	0.000619897	PAX3	PAX3-SGPP2-FARSB-ACSL3-SCG2-AP1S3-WDFY1-MRPL44-SERPINE2-FAM124B-CUL3-LOC101122926-DOCK10-NYAP2	14
FLK	south	3	3396936	4779639	3455743	1382703	0.000108006	KCNT1	KCNT1-UBAC1-CAMSAP1-SOHLH1-LCN9-GLT6D1-PAEP-GBGT1-RALGDS-CEL-GTF3C5-GFI1B-TSC1-SPACA9-AK8-GTF3C4-DDX31-BARHL1-CFAP77-TTF1-SETX-NTNG2-MED27	23
FLK	south	3	42197518	44134690	42612879	1937172	4.73581e-05	SPRED2	SPRED2-ACTR2-RAB1A-CEP68-SLC1A4-AFTPH-PELI1	7
FLK	north	3	47025567	52181546	49451726	5155979	0.000112512	LOC101120996	LOC101120996-LOC654331-LRRTM4-LRRTM1	4
FLK	all	3	61876792	62174495	62099364	297703	4.53141e-05	EDAR	EDAR-CCDC138-RANBP2-LIMS1	4
FLK	south	3	61876792	62174495	62135333	297703	1.84048e-05	EDAR	EDAR-CCDC138-RANBP2-LIMS1	4
FLK	south	3	72946042	75932334	72946042	2986292	0.000473422	FSHR	FSHR-ETF1-ETF1-LHCGR-GTF2A1L-STON1-PPP1R21	7
FLK	south	3	106926571	108367652	108360524	1441081	0.00121567	TRHDE	TRHDE-LOC101122347-TPH2-TBC1D15-TMEM19-THAP2-ZFC3H1-LGR5-TSPAN8	9
FLK	all	3	129042736	130667605	129722385	1624869	3.3663e-05	SOCS2	SOCS2-MRPL42-UBE2N-NUDT4-CRADD-PLXNC1-EEA1-CEP83	8	SOCS2	1
FLK	north	3	131820583	133663647	132420125	1843064	0.0003413	HOXC13	HOXC13-HOXC12-HOXC11-HOXC10-HOXC9-HOXC8-HOXC6-HOXC5-HOXC4-CALCOCO1-CBX5-ATP5G2-HNRNPA1-NFE2-COPZ1-GPR84-ZNF385A-ATF7-ITGA5-NPFF-TARBP2-MAP3K12-GTSF1-PCBP2-PRR13-NCKAP1L-AMHR2-SP1-PDE1B-PPP1R1A-GLYCAM1-AAAS-C12orf10-PFDN5-ESPL1-MFSD5-RARG-ITGB7-ZNF740-CSAD-SOAT2-IGFBP6-SPRYD3-TNS2-EIF4B-KRT18-KRT8-KRT78-KRT79-KRT4-KRT3-KRT77-KRT1-KRT73-KRT72-KRT74	56
FLK	all	3	153596226	154607238	154214608	1011012	7.56617e-07	MSRB3	MSRB3-LEMD3-WIF1	3	MSRB3	1
FLK	south	3	153596226	155027037	154573118	1430811	1.03958e-05	WIF1	WIF1-LEMD3-MSRB3-TBC1D30-GNS-RASSF3	6		3
FLK	north	3	153924034	154865794	154214608	941760	0.000823327	MSRB3	MSRB3-LEMD3-WIF1-TBC1D30	4		1
hapFLK	south	3	154055122	154609350	154459355	554228	9.9e-06	LEMD3	LEMD3-WIF1-MSRB3	3		3
FLK	south	3	183740038	185256830	183740038	1516792	0.000107487	TMTC1	TMTC1-OVCH1-ERGIC2-FAR2	4
hapFLK	south	3	183866371	184109391	184106820	243020	0.000822843			0
FLK	all	3	209486703	211328458	210938692	1841755	1.95976e-08	FKBP4	FKBP4-ITFG2-NRIP2-DDX11-FOXM1-RHNO1-TULP3-IQSEC3-TEAD4-SLC6A12-SLC6A13-KDM5A-CCDC77-TSPAN9-TSPAN11-PRMT8-CRACR2A-PARP11-CCND2-TIGAR-FGF23-FGF6-C12orf4-RAD51AP1-DYRK4-AKAP3	26
FLK	south	3	209486703	211295234	211200722	1808531	6.59172e-08	SLC6A13	SLC6A13-KDM5A-SLC6A12-CCDC77-IQSEC3-DDX11-FKBP4-ITFG2-NRIP2-FOXM1-RHNO1-TULP3-TEAD4-TSPAN9-TSPAN11-PRMT8-CRACR2A-PARP11-CCND2-TIGAR-FGF23-FGF6-C12orf4-RAD51AP1-DYRK4-AKAP3	26
FLK	south	3	213132229	216190257	213982117	3058028	0.000109665	TMEM184B	TMEM184B-MAFF-CSNK1E-PLA2G6-BAIAP2L2-SLC16A8-PICK1-KDELR3-DDX17-DMC1-SOX10-POLR2F-C22orf23-FAM227A-MICALL1-CBY1-TOMM22-EIF3L-JOSD1-GTPBP1-ANKRD54-GALR3-SUN2-GCAT-H1F0-DNAL4-TRIOBP-NPTXR-NOL12-LGALS1-PDXP-SH3BP1-GGA1-APOBEC3Z1-LGALS2-CDC42EP1-APOBEC3F-TUBA8-CBX7-PEX26-PDGFB-RPL3-MICAL3-SYNGR1-TAB1-MGAT3-MIEF1-ATF4-RPS19BP1-CACNA1I-ENTHD1-GRAP2-FAM83F-TNRC6B-ADSL-SGSM3-MKL1-MCHR1-SLC25A17-ST13-XPNP…	62
hapFLK	south	3	213331349	213455141	213374165	123792	0.000219725	TUBA8	TUBA8-PEX26-CDC42EP1-LGALS2-GGA1	5
FLK	north	4	47900116	50902002	50218240	3001886	0.000294471	ARPC1A	ARPC1A-STARD3NL-CTTNBP2-EPDR1-SFRP4-NME8-LOC101106767-CFTR-PNPLA8-NRCAM-LAMB1-DLD-SLC26A3-CBLL1-SLC26A4-BCAP29-DUS4L-GPR22-COG5-HBP1-PRKAR2B-PIK3CG	22
hapFLK	north	4	50160989	50198493	50161778	37504	0.000346127	ARPC1A	ARPC1A	1
FLK	north	4	57346785	59768549	58512590	2421764	0.00249086	DNAJB9	DNAJB9-THAP5-GPR141	3
FLK	north	4	83113458	85605904	84672209	2492446	0.000317567	TSPAN12	TSPAN12-ING3-CPED1	3
FLK	north	5	14628103	17942616	17455062	3314513	0.000184469	CREB3L3	CREB3L3-SIRT6-MAP2K2-ANKRD24-EBI3-CCDC94-ZBTB7A-SHD-PIAS4-TMIGD2-FSD1-STAP2-MPND-EEF2-SH3GL1-DAPK3-NMRK2-CHAF1A-ATCAY-UBXN6-LOC101114610-PLIN4-PLIN5-ZFR2-LRG1-SEMA6B-MATK-RAX2-MRPL54-APBA3-TJP3-TNFAIP8L1-MYDGF-PIP5K1C-DPP9-CACTIN-TBXA2R-GIPC3-HMG20B-MFSD12-TICAM1-PLIN3-ARRDC5-UHRF1-KDM4B-LOC101112316-SAFB2-C19orf70-C19orf70-HSD11B1L-RPL36-CATSPERD-DUS3L-LONP1-NDUFA11-VMAC-RANBP3-RFX2-ACSBG2-MLLT1…	94
FLK	south	5	49962997	60047322	56086997	10084325	3.8102e-06	DPYSL3	DPYSL3-STK32A-JAKMIP2-SPINK1-SCGB3A2-C5orf46-PPP2R2B-SPINK5-SPINK6-GPR151-LOC105606697-POU4F3-SPINK7-RBM27-SPINK9-FBXO38-PLAC8L1-SH3RF2-HTR4-GRXCR2-PRELID2-DPY30-ADRB2-SH3TC2-ABLIM3-AFAP1L1-GRPEL2-PCYOX1L-IL17B-MIR143-CSNK1A1-LOC101121259-LOC101121514-PIGY-ARHGEF37-PPARGC1B-PDE6A-SLC26A2-HMGXB3-CSF1R-PDGFRB-CDX1-SLC6A7-CAMK2A-ARSI-TCOF1-CD74-RPS14-NDST1-KCTD16-YIPF5-SYNPO-MYOZ3-RBM22-DCTN4-SMIM3-…	77
hapFLK	south	5	51585789	56549393	56069804	4963604	3.86626e-06	DPYSL3	DPYSL3-STK32A-JAKMIP2-SPINK1-PPP2R2B-GPR151-POU4F3-RBM27-PLAC8L1-SH3RF2-GRXCR2-PRELID2-DPY30-KCTD16-YIPF5-PYURF-NR3C1-ARHGAP26	18
FLK	all	5	51641560	57831147	56909778	6189587	3.97722e-07	SPINK5	SPINK5-SPINK6-LOC105606697-C5orf46-SPINK7-SCGB3A2-SPINK9-SPINK1-FBXO38-HTR4-JAKMIP2-DPYSL3-ADRB2-STK32A-PPP2R2B-GPR151-POU4F3-RBM27-PLAC8L1-SH3RF2-GRXCR2-PRELID2-DPY30-KCTD16-YIPF5-PYURF-NR3C1-ARHGAP26	28
FLK	south	5	75083385	77904376	75893988	2820991	1.44291e-05	TENM2	TENM2-WWC1-RARS-FBLL1-ZFYVE16	5
FLK	north	5	79319294	79896436	79450929	577142	0.000799542	ATG10	ATG10-ATP6AP1L	2
FLK	north	5	83929260	85899871	85038566	1970611	9.41649e-06	TMEM161B	TMEM161B-MEF2C-CCNH-RASA1	4
FLK	south	5	86498957	89780765	86633860	3281808	4.68279e-05	CETN3	CETN3-MBLAC2-POLR3G-LYSMD3-ADGRV1-ARRDC3	6
hapFLK	south	5	88768274	88873118	88819202	104844	0.000568688			0
FLK	south	6	22846937	48627619	36819222	25780682	3.55602e-11	MEPE	MEPE-IBSP-SPP1-PKD2-ABCG2-LAP3-MED28-FAM184B-PPM1K-DCAF16-NCAPG-HERC6-LCORL-HERC5-LOC101121514-PIGY-PYURF-HERC3-NAP1L5-TIGD2-GPRIN3-SNCA-MMRN1-CCSER1-SLIT2-PACRGL-KCNIP4-ADGRA3-GBA3-GRID2-ATOH1-PPARGC1A-SMARCAD1-HPGDS-PDLIM5-DHX15-BMPR1B-SOD3-CCDC149-UNC5C-LGI2-SEPSECS-PI4K2B-ZCCHC4-ANAPC4-PDHA2-SLC34A2-SEL1L3-SMIM20-RBPJ-CCKAR-TBC1D19-STIM2-LOC101106847-STPG2-RAP1GDS1-TSPAN5-EIF4E-LOC101112481-M…	75	ABCG2, NCAPG, LCORL	5, 11, 13
hapFLK	south	6	25540422	48230654	37815027	22690232	2.2393e-49	LCORL	LCORL-NCAPG-DCAF16-FAM184B-MED28-LAP3-IBSP-MEPE-SPP1-PKD2-ABCG2-PPM1K-HERC6-HERC5-LOC101121514-PIGY-PYURF-HERC3-NAP1L5-TIGD2-SLIT2-GPRIN3-PACRGL-KCNIP4-SNCA-MMRN1-CCSER1-ADGRA3-GBA3-PPARGC1A-DHX15-SOD3-CCDC149-LGI2-GRID2-SEPSECS-PI4K2B-ZCCHC4-ANAPC4-ATOH1-SLC34A2-SEL1L3-SMIM20-SMARCAD1-HPGDS-PDLIM5-RBPJ-CCKAR-TBC1D19-STIM2-BMPR1B-UNC5C-LOC101106847-PDHA2-STPG2-RAP1GDS1-TSPAN5-EIF4E-LOC101112481	59		11, 2, 1
FLK	all	6	26112692	47828792	35762202	21716100	5.1037e-13	TIGD2	TIGD2-GPRIN3-NAP1L5-HERC3-PYURF-LOC101121514-PIGY-HERC5-HERC6-PPM1K-ABCG2-PKD2-SNCA-SPP1-MEPE-MMRN1-IBSP-LAP3-MED28-FAM184B-DCAF16-NCAPG-LCORL-CCSER1-SLIT2-PACRGL-KCNIP4-GRID2-ATOH1-SMARCAD1-HPGDS-PDLIM5-ADGRA3-BMPR1B-GBA3-UNC5C-PDHA2-PPARGC1A-DHX15-SOD3-CCDC149-LGI2-SEPSECS-PI4K2B-ZCCHC4-ANAPC4-STPG2-SLC34A2-SEL1L3-SMIM20-RAP1GDS1-RBPJ-CCKAR-TBC1D19-STIM2-LOC101106847	56		11, 22, 23
hapFLK	north	6	34357319	38562618	37229430	4205299	1.44684e-08	FAM184B	FAM184B-DCAF16-NCAPG-MED28-LAP3-LCORL-IBSP-MEPE-SPP1-PKD2-ABCG2-PPM1K-HERC6-HERC5-LOC101121514-PIGY-PYURF-HERC3-NAP1L5-TIGD2-GPRIN3-SNCA-MMRN1-CCSER1	24		11, 3, 6
FLK	north	6	34513622	40239475	36397296	5725853	0.000158327	PPM1K	PPM1K-HERC6-ABCG2-HERC5-PKD2-LOC101121514-PIGY-PYURF-SPP1-HERC3-NAP1L5-MEPE-IBSP-LAP3-MED28-TIGD2-FAM184B-DCAF16-GPRIN3-NCAPG-LCORL-SNCA-MMRN1-SLIT2-PACRGL-KCNIP4	26		3, 20, 21
FLK	north	6	49341734	50745383	50234751	1403649	4.27634e-06	PCDH7	PCDH7	3
FLK	north	6	56320944	59435578	58581190	3114634	7.59459e-06	UGDH	UGDH-LIAS-LOC101105336-LOC101107098-RPL9-LOC101120489-SMIM14-KLB-RFC1-WDR19-UBE2K-KLHL5-PDS5A-TMEM156-FAM114A1-N4BP2-TLR6-TLR1-TLR10-RHOH-KLF3-CHRNA9-RBM47-TBC1D1-PGM2-RELL1-C6H4orf19-NWD2	28
FLK	all	6	57693565	59301412	59252594	1607847	1.40306e-07	RHOH	RHOH-CHRNA9-N4BP2-PDS5A-UBE2K-SMIM14-UGDH-LIAS-LOC101105336-LOC101107098-RPL9-LOC101120489-KLB-RFC1-WDR19-KLHL5-TMEM156-FAM114A1-TLR6-TLR1-TLR10-KLF3	22
hapFLK	north	6	57764443	59301480	59267080	1537037	8.72603e-05	CHRNA9	CHRNA9-RHOH-N4BP2-PDS5A-UBE2K-SMIM14-UGDH-LIAS-LOC101105336-LOC101107098-RPL9-LOC101120489-KLB-RFC1-WDR19-KLHL5-TMEM156-FAM114A1-TLR6-TLR1-TLR10-KLF3	22
FLK	north	6	93602636	95307781	95203412	1705145	1.94287e-06	FGF5	FGF5-PRDM8-ANTXR2-GK2-NAA11	5
FLK	all	6	94242119	96008214	95193314	1766095	8.34384e-10	BMP3	BMP3-PRKG2-FGF5-PRDM8-ANTXR2-RASGEF1B	6
FLK	south	7	27002692	27088026	27033106	85334	6.75913e-05	SCG5	SCG5-ARHGAP11A	2
FLK	south	7	62291817	64038591	63415903	1746774	0.000297291	BMP4	BMP4-CDKN3-CNIH1-GMFB-CGRRF1-DDHD1-FERMT2-LOC101115542-SORD-DUOX2	10
hapFLK	south	8	20926370	21320205	20975199	393835	0.000278725	ZUFSP	ZUFSP-KPNA5-RSPH4A-TMEM230-LOC101104832-RWDD1-FAM26D-TRAPPC3L-FAM26E-DSE	10
FLK	north	8	29556430	32176879	31445371	2620449	0.000704633	PREP	PREP-PRDM1-ATG5-LIN28B-AIM1-RTN4IP1-QRSL1-CD24-C6orf203-BEND3-PDSS2-SOBP	12
FLK	all	8	30158735	32611917	31402984	2453182	4.87345e-05	PREP	PREP-PRDM1-ATG5-LIN28B-AIM1-HACE1-RTN4IP1-QRSL1	8
FLK	south	8	30210931	32611917	32463637	2400986	0.000944584	HACE1	HACE1-LIN28B-PREP-PRDM1-ATG5-AIM1-RTN4IP1-QRSL1	8
FLK	all	8	80676681	83105269	80707878	2428588	1.112e-06	ZDHHC14	ZDHHC14-SNX9-SYNJ2-SERAC1-GTF2H5-TULP4-TMEM181-DYNLT1-SYTL3-RSPH3-TAGAP-FNDC1-SOD2-WTAP-ACAT2-TCP1-MRPL18-PNLDC1-MAS1-IGF2R-SLC22A1-SLC22A2	22
FLK	north	9	3161302	5010127	4190648	1848825	0.00212457	COL9A1	COL9A1-FAM135A-LMBRD1-SMAP1-B3GAT2	5
FLK	north	9	27411676	29328525	28796758	1916849	0.000595329	FER1L6	FER1L6-FAM91A1-TMEM65-ANXA13-KLHL38-RNF139-TATDN1-NDUFB9-FBXO32-MTSS1-WDYHV1-ATAD2-LOC101105336-RPL9-LOC101120489-ZNF572-SQLE-KIAA0196-NSMCE2-TRIB1	20
FLK	south	9	34154277	36207512	34154277	2053235	7.55235e-05	RB1CC1	RB1CC1-NPBWR1-OPRK1-ATP6V1H-RGS20-TCEA1-LYPLA1-MRPL15-TMEM68-TGS1-LYN-RPS20-MOS-PLAG1	14
FLK	south	9	46285146	49960406	46285146	3675260	0.00166117	SLCO5A1	SLCO5A1-PRDM14-NCOA2-TRAM1-LACTB2-XKR9-EYA1-MSC-TRPA1-KCNB2-TERF1-SBSPON-C8orf89-RPL7-RDH10-STAU2	16
FLK	south	10	15959226	19494285	18972767	3535059	4.18274e-05	FNDC3A	FNDC3A-CYSLTR2-CDADC1-CAB39L-SETDB2-RCBTB2-LPAR6-RCBTB1-RB1-PSMB6-ARL11-ITM2B-MED4-SUCLA2-HTR2A-ESD-LRCH1-KIAA0226L-LRRC63-LCP1-CPB2-ZC3H13-SIAH3-SPERT-ERICH6B-COG3	26
FLK	north	10	23581672	35188676	27224506	11607004	2.59619e-05	RFC3	RFC3-NBEA-MAB21L1-STARD13-KL-DCLK1-PDS5B-N4BP2L2-N4BP2L1-BRCA2-LOC101106086-ZAR1L-SPG20-FRY-CCNA1-SERTM1-EEF1A1-LOC100125610-LOC101102857-LOC101114018-LOC101120236-RFXAP-SMAD9-RXFP2-ALG5-EXOSC8-SUPT20H-POSTN-B3GLCT-HSPH1-TRPC4-TEX26-MEDAG-ALOX5AP-USPL1-UFM1-LOC101112071-KATNAL1-FREM2-UBL3-SLC7A1-MTUS2-SLC46A3-POMP-FLT1-PAN3-FLT3-URAD-CDX2-POLR1D-LOC101114533-LOC101115901-LNX2-MTIF3-GTF3A-RASL11A-…	71	RXFP2	24
hapFLK	south	10	25487859	30569249	29458450	5081390	2.34918e-25	RXFP2	RXFP2-EEF1A1-LOC100125610-LOC101102857-LOC101114018-LOC101120236-FRY-B3GLCT-ZAR1L-BRCA2-HSPH1-N4BP2L1-N4BP2L2-TEX26-MEDAG-PDS5B-ALOX5AP-USPL1-KL-STARD13-RFC3-NBEA-MAB21L1-DCLK1-LOC101106086	25		1
hapFLK	north	10	26225910	29436435	29365679	3210525	9.73916e-05	EEF1A1	EEF1A1-LOC100125610-LOC101102857-LOC101114018-LOC101120236-FRY-ZAR1L-BRCA2-N4BP2L1-N4BP2L2-PDS5B-KL-STARD13-RFC3-NBEA-MAB21L1	16		0
FLK	all	10	26935215	31039477	29379118	4104262	0	EEF1A1	EEF1A1-LOC100125610-LOC101102857-LOC101114018-LOC101120236-RXFP2-FRY-ZAR1L-BRCA2-N4BP2L1-N4BP2L2-B3GLCT-HSPH1-PDS5B-TEX26-MEDAG-ALOX5AP-KL-USPL1-STARD13-LOC101112071-KATNAL1-RFC3	23		6
FLK	south	10	26935215	30855938	29455959	3920723	1.14353e-14	RXFP2	RXFP2-EEF1A1-LOC100125610-LOC101102857-LOC101114018-LOC101120236-FRY-B3GLCT-ZAR1L-BRCA2-N4BP2L1-HSPH1-N4BP2L2-TEX26-MEDAG-PDS5B-ALOX5AP-USPL1-KL-LOC101112071-STARD13-KATNAL1-RFC3	23		1
FLK	north	10	37019236	37774571	37291941	755335	0.000132132			0
FLK	south	10	45955476	48496439	46922777	2540963	0.00044848	MZT1	MZT1-BORA-DIS3-PIBF1-KLF5	5
hapFLK	south	10	47665368	47726175	47726175	60807	0.00100743		NA	1
FLK	all	10	52563951	53714120	53602818	1150169	2.77053e-06	EDNRB	EDNRB-SCEL-MYCBP2-FBXL3	4	EDNRB	1
FLK	north	10	52563951	58512960	53602818	5949009	0.000529514	EDNRB	EDNRB-SCEL-RNF219-MYCBP2-FBXL3-RBM26-NDFIP2-RPS29-SPRY2-LOC101105339-NFYB	11		1
FLK	south	10	53252470	53714120	53664071	461650	0.0001162	EDNRB	EDNRB-SCEL	2		1
FLK	south	11	19620447	20630601	20541524	1010154	0.000226425	SSH2	SSH2-CORO6-ANKRD13B-GIT1-TP53I13-ABHD15-TAOK1-NUFIP2-CRYBA1-MYO18A-PIPOX-SEZ6-PHF12-DHRS13-FLOT2-ERAL1-FAM222B-TRAF4-NEK8-TLCD1-RPL23A-LOC101110176-RAB34-PROCA1-SUPT6H-SDF2-KIAA0100-SPAG5-ALDOC-PIGS-UNC119-FOXN1	32
hapFLK	south	11	19676901	19817486	19761167	140585	0.000651658	PROCA1	PROCA1-RAB34-RPL23A-LOC101110176-TLCD1-SUPT6H-NEK8-TRAF4-SDF2-FAM222B-KIAA0100-SPAG5	12
FLK	south	11	22644757	23854492	23854492	1209735	0.00138894	TRPV3	TRPV3-ASPA-SPATA22-LOC101120421-LOC101120929-LOC101109894-LOC101120675-LOC101102882-LOC101119916-LOC101120175-LOC101109629-LOC101108324-OR3A1-OR3A2-OR3A2-LOC101107538-LOC101107296-LOC101107034-LOC101106784-OR1G1-RAP1GAP2-CLUH-PAFAH1B1-METTL16-MNT-SGSM2-TSR1-SRR-SMG6-OVCA2-DPH1	31
FLK	north	11	24939160	28084471	26333173	3145311	4.57244e-06	ALOX15	ALOX15-LOC101113251-PELP1-ARRB2-ALOX12-MED11-CXCL16-RNASEK-ZMYND15-BCL6B-SLC16A13-SLC16A11-CLEC10A-TM4SF5-VMO1-GLTPD2-ASGR2-PLD2-ASGR1-MINK1-DLG4-C17orf107-CHRNE-ACADVL-SYNJ2BP-DVL2-PHF23-GABARAP-CTDNEP1-SLC25A11-RNF167-ELP5-CLDN7-ENO3-SPAG7-SLC2A4-CAMTA2-YBX2-INCA1-EIF5A-LOC101121157-GPS2-KIF1C-NEURL4-ACAP1-KCTD11-TMEM95-TNK1-ZFP3-TMEM256-PLSCR3-TMEM256-NLGN2-SPEM1-C17orf74-TMEM102-FGF11-SCIMP-C…	120
FLK	all	11	25369914	27740997	26333173	2371083	1.13624e-06	ALOX15	ALOX15-LOC101113251-PELP1-ARRB2-ALOX12-MED11-CXCL16-RNASEK-ZMYND15-BCL6B-SLC16A13-SLC16A11-CLEC10A-TM4SF5-VMO1-GLTPD2-ASGR2-PLD2-ASGR1-MINK1-DLG4-C17orf107-CHRNE-ACADVL-SYNJ2BP-DVL2-PHF23-GABARAP-CTDNEP1-SLC25A11-RNF167-ELP5-CLDN7-ENO3-SPAG7-SLC2A4-CAMTA2-YBX2-INCA1-EIF5A-LOC101121157-GPS2-KIF1C-NEURL4-ACAP1-KCTD11-TMEM95-TNK1-ZFP3-TMEM256-PLSCR3-TMEM256-NLGN2-SPEM1-C17orf74-TMEM102-FGF11-SCIMP-C…	112
hapFLK	south	11	25971143	26332522	26099086	361379	8.61393e-06	SYNJ2BP	SYNJ2BP-CHRNE-C17orf107-MINK1-SLC25A11-RNF167-ENO3-SPAG7-CAMTA2-PLD2-INCA1-KIF1C-GLTPD2-VMO1-TM4SF5-ZMYND15-CXCL16-MED11-ARRB2-PELP1-ALOX15	21
hapFLK	north	11	26218427	26356367	26284826	137940	0.000191368	PELP1	PELP1-ARRB2-ALOX15-MED11-CXCL16-ZMYND15-LOC101113251	7
FLK	south	11	32643455	34840831	34739194	2197376	4.15124e-05	DHRS7B	DHRS7B-TMEM11-NATD1-MAP2K3-USP22-TNFRSF13B-MPRIP-PLD6-FLCN-COPS3-NT5M-MED9-RASD1-PEMT-RAI1-SREBF1-DRC3-ATPAF2-GID4-DRG2-MYO15A-ALKBH5-LLGL1-FLII-MIEF2-TOP3A-SMCR8-SHMT1-PRPSAP2-FAM83G-SLC5A10-GRAP-EPN2-B9D1-MAPK7-MFAP4-RNF112-SLC47A1-ALDH3A2-SLC47A2-ALDH3A1-ULK2-AKAP10-SPECC1-ADORA2B-ZSWIM7-TTC19-NCOR1-PIGL-CENPV-UBB-TRPV2-LRRC75A-ZNF287-ZNF624	55
hapFLK	south	11	33793692	34840675	34745035	1046983	6.1111e-05	DHRS7B	DHRS7B-TMEM11-NATD1-MAP2K3-USP22-TNFRSF13B-MPRIP-PLD6-FLCN-COPS3-NT5M-MED9-RASD1-PEMT-RAI1-SREBF1-DRC3-ATPAF2-GID4-DRG2-MYO15A-ALKBH5-LLGL1-FLII-MIEF2-TOP3A-SMCR8-SHMT1-PRPSAP2-FAM83G-SLC5A10	31
hapFLK	south	11	47478228	47586499	47567561	108271	0.000358878	CD79B	CD79B-SCN4A-GH-SMARCD2-PSMC5-FTSJ3-DDX42	7
FLK	south	12	65648741	69395602	69009153	3746861	0.000351904	BATF3	BATF3-ATF3-NSL1-TATDN3-SPATA45-FLVCR1-ANGEL2-VASH2-NENF-TMEM206-PPP2R5A-RPS6KC1-PROX1-PTPN14-CENPF-KCNK2-PLA2G4A-PTGS2	18
hapFLK	south	12	69050352	69073990	69068654	23638	0.000838053	ATF3	ATF3	1
FLK	all	13	34108089	37740655	37524442	3632566	1.30978e-06	ZNF133	ZNF133-ZNF133-KAT14-PET117-DZANK1-OVOL2-POLR3F-RBBP9-MGME1-SNX5-SEC23B-LINC00493-DTD1-BANF2-RRBP1-DSTN-LOC101119236-PCSK2-RAB18-MKX-ARMC4-MPP7-WAC-BAMBI-LOC101117350-MAP3K8-MTPAP-KIAA1462	28
FLK	south	13	34108089	37740655	37524442	3632566	4.68535e-07	ZNF133	ZNF133-ZNF133-KAT14-PET117-DZANK1-OVOL2-POLR3F-RBBP9-MGME1-SNX5-SEC23B-LINC00493-DTD1-BANF2-RRBP1-DSTN-LOC101119236-PCSK2-RAB18-MKX-ARMC4-MPP7-WAC-BAMBI-LOC101117350-MAP3K8-MTPAP-KIAA1462	28
hapFLK	south	13	34449854	35011389	34586724	561535	6.20742e-05	LOC101117350	LOC101117350	1
FLK	north	13	37388409	37570872	37516471	182463	0.000127685	KAT14	KAT14-ZNF133-ZNF133-PET117-OVOL2	5
FLK	all	13	38955039	48646582	46759682	9691543	3.72702e-13	PROKR2	PROKR2-CDS2-PCNA-TMEM230-GPCPD1-SLC23A2-RASSF2-C20orf196-PRNT-PRND-PRNP-CHGB-TRMT6-MCM8-CRLS1-ZMYND11-LRRN4-FERMT1-DIP2C-LARP4B-GTPBP4-IDI1-WDR37-ADARB2-BMP2-PFKP-PITRM1-SCOC-KLF6-LOC101111215-AKR1E2-LOC101110434-PGFS-LOC101109377-LOC101109633-LOC101109111-LOC101109633-LOC101107119-LOC101107541-LOC101106610-LOC101107809-LOC101107119-UCN3-TUBAL3-NET1-CALML5-CALML3-ASB13-FAM208B-GDI2-ANKRD16-ABHD12…	77	PRNP, BMP2	11, 25
FLK	south	13	38955039	48646582	46759682	9691543	1.32246e-07	PROKR2	PROKR2-CDS2-PCNA-TMEM230-GPCPD1-SLC23A2-RASSF2-C20orf196-PRNT-PRND-PRNP-CHGB-TRMT6-MCM8-CRLS1-ZMYND11-LRRN4-FERMT1-DIP2C-LARP4B-GTPBP4-IDI1-WDR37-ADARB2-BMP2-PFKP-PITRM1-SCOC-KLF6-LOC101111215-AKR1E2-LOC101110434-PGFS-LOC101109377-LOC101109633-LOC101109111-LOC101109633-LOC101107119-LOC101107541-LOC101106610-LOC101107809-LOC101107119-UCN3-TUBAL3-NET1-CALML5-CALML3-ASB13-FAM208B-GDI2-ANKRD16-ABHD12…	77		11, 25
hapFLK	south	13	40918279	48590758	45253895	7672479	4.29789e-10	ADARB2	ADARB2-WDR37-IDI1-GTPBP4-LARP4B-DIP2C-ZMYND11-PFKP-PRNP-PRND-PITRM1-PRNT-RASSF2-SLC23A2-TMEM230-PCNA-CDS2-SCOC-KLF6-PROKR2-GPCPD1-C20orf196-CHGB-TRMT6-MCM8-LOC101111215-AKR1E2-CRLS1-LRRN4-LOC101110434-FERMT1-PGFS-LOC101109377-LOC101109633-LOC101109111-LOC101109633-LOC101107119-LOC101107541-LOC101106610-LOC101107809-LOC101107119-UCN3-TUBAL3-NET1-CALML5-CALML3-ASB13-FAM208B-GDI2-BMP2-ANKRD16-ABHD12…	70		9, 50
FLK	north	13	42674979	48412524	44394323	5737545	2.88908e-06	PFKP	PFKP-PITRM1-SCOC-KLF6-ADARB2-WDR37-IDI1-GTPBP4-LARP4B-LOC101111215-AKR1E2-LOC101110434-PGFS-DIP2C-LOC101109377-LOC101109633-ZMYND11-LOC101109111-LOC101109633-PRNP-PRND-PRNT-RASSF2-SLC23A2-TMEM230-PCNA-CDS2-PROKR2-GPCPD1-C20orf196-CHGB-TRMT6-MCM8-CRLS1-LRRN4-FERMT1	36		20, 0
hapFLK	north	13	44582566	47489565	45413133	2906999	5.36209e-08	ADARB2	ADARB2-WDR37-IDI1-GTPBP4-LARP4B-DIP2C-ZMYND11-PRNP-PRND-PRNT-RASSF2-SLC23A2-TMEM230-PCNA-CDS2-PROKR2-GPCPD1-C20orf196-CHGB-TRMT6-MCM8-CRLS1	22		22, 0
FLK	south	13	49800472	57273995	51715074	7473523	2.61867e-05	CPXM1	CPXM1-C13H20orf141-TMEM239-PCED1A-VPS16-EBF4-IDH3B-NOP56-TMC2-PTPRA-OXT-SNRPB-UBOX5-TGM6-LOC101122805-DDRGK1-ITPA-SLC4A11-TGM3-C20orf194-STK35-PDYN-ATRN-SIRPA-ADAM33-SIGLEC1-HSPA12B-C20orf27-SPEF1-LOC105606238-CENPB-CDC25B-AP5S1-MAVS-PANK2-RNF24-GINS1-PCMTD2-MYT1-NPBWR2-OPRL1-RGS19-TCEA2-SMOX-ADRA1D-PRPF6-SAMD10-ZNF512B-UCKL1-DNAJC5-TPD52L2-ABHD16B-ZBTB46-ZGPAT-ARFRP1-TNFRSF6B-RTEL1-HAO1-STMN3-GM…	110	EDN3	100
FLK	all	13	51357557	56499047	56389183	5141490	2.79551e-07	EDN3	EDN3-ZNF831-PHACTR3-SYCP2-PPP1R3D-FAM217B-CDH26-CDH4-LSM14B-PSMA7-SS18L1-MTG2-HRH3-OSBPL2-ADRM1-LAMA5-RPS21-CABLES2-RBBP8NL-GATA5-MIR133-SLCO4A1-NTSR1-MRGBP-OGFR-COL9A3-TCFL5-DIDO1-GID8-SLC17A9-BHLHE23-YTHDF1-BIRC7-ARFGAP1-COL20A1-CHRNA4-KCNQ2-EEF1A2-PTK6-SRMS-FNDC11-GMEB2-STMN3-RTEL1-TNFRSF6B-ARFRP1-ZGPAT-ZBTB46-ABHD16B-TPD52L2-DNAJC5-UCKL1-ZNF512B-SAMD10-PRPF6-TCEA2-RGS19-OPRL1-NPBWR2-MYT1-PCMT…	82		1
FLK	north	13	51357557	56562915	56389183	5205358	0.000144961	EDN3	EDN3-ZNF831-PHACTR3-SYCP2-PPP1R3D-FAM217B-CDH26-CDH4-LSM14B-PSMA7-SS18L1-MTG2-HRH3-OSBPL2-ADRM1-LAMA5-RPS21-CABLES2-RBBP8NL-GATA5-MIR133-SLCO4A1-NTSR1-MRGBP-OGFR-COL9A3-TCFL5-DIDO1-GID8-SLC17A9-BHLHE23-YTHDF1-BIRC7-ARFGAP1-COL20A1-CHRNA4-KCNQ2-EEF1A2-PTK6-SRMS-FNDC11-GMEB2-STMN3-RTEL1-TNFRSF6B-ARFRP1-ZGPAT-ZBTB46-ABHD16B-TPD52L2-DNAJC5-UCKL1-ZNF512B-SAMD10-PRPF6-TCEA2-RGS19-OPRL1-NPBWR2-MYT1-PCMT…	82		1
hapFLK	south	13	51715074	56460809	56210887	4745735	4.80245e-05	PHACTR3	PHACTR3-EDN3-SYCP2-ZNF831-PPP1R3D-FAM217B-CDH26-CDH4-LSM14B-PSMA7-SS18L1-MTG2-HRH3-OSBPL2-ADRM1-LAMA5-RPS21-CABLES2-RBBP8NL-GATA5-MIR133-SLCO4A1-NTSR1-MRGBP-OGFR-COL9A3-TCFL5-DIDO1-GID8-SLC17A9-BHLHE23-YTHDF1-BIRC7-ARFGAP1-COL20A1-CHRNA4-KCNQ2-EEF1A2-PTK6-SRMS-FNDC11-GMEB2-STMN3-RTEL1-TNFRSF6B-ARFRP1-ZGPAT-ZBTB46-ABHD16B-TPD52L2-DNAJC5-UCKL1-ZNF512B-SAMD10-PRPF6-TCEA2-RGS19-OPRL1-NPBWR2-MYT1-PCMT…	73		2
hapFLK	north	13	51974751	53741902	52026205	1767151	6.81137e-05	SNRPB	SNRPB-TGM6-TMC2-TGM3-STK35-PDYN-SIRPA-LOC105606238-GINS1-PCMTD2-MYT1-NPBWR2-OPRL1-RGS19-TCEA2-PRPF6-SAMD10-ZNF512B-UCKL1-DNAJC5-TPD52L2-ABHD16B-ZBTB46-ZGPAT-ARFRP1-TNFRSF6B-RTEL1-STMN3-GMEB2-FNDC11-SRMS-PTK6-EEF1A2-KCNQ2-CHRNA4-COL20A1-ARFGAP1-BIRC7-YTHDF1-BHLHE23	40		0
FLK	north	13	58454565	65298222	64932815	6843657	1.63273e-05	AAR2	AAR2-EPB41L1-DLGAP4-CNBD2-SCAND1-TGIF2-PHF20-LOC101121958-SLA2-USMG5-LOC105606901-RBM39-ROMO1-NFS1-RBM12-SPAG4-LOC101107153-LOC101117181-ERGIC3-CEP250-GDF5-UQCC1-FAM83C-EIF6-MMP24-PROCR-EDEM2-TRPC4AP-MYH7B-GSS-ACSS2-GGT7-NCOA6-PIGU-MAP1LC3A-DYNLRB1-ASIP-LOC101112245-AHCY-LOC101111988-EIF2S2-EIF2S2-RALY-CHMP4B-ZNF341-PXMP4-NECAB3-C20orf144-CBFA2T2-LOC101102839-LOC101109899-LOC101114597-HNRNPA1-SNT…	125	ASIP*	37
FLK	south	13	60360682	62992996	62839711	2632314	1.23479e-08	RALY	RALY-EIF2S2-EIF2S2-CHMP4B-ZNF341-PXMP4-NECAB3-C20orf144-CBFA2T2-LOC101102839-LOC101109899-LOC101114597-HNRNPA1-SNTA1-CDK5RAP1-LOC101108675-BPIFB1-BPIFA1-BPIFA3-LOC101116500-LOC101107619-BPIFB4-BPIFB3-BPIFB6-BPIFB2-SUN5-EFCAB8-DNMT3B-COMMD7-ASXL1-KIF3B-POFUT1-PLAGL2-TM9SF4-HCK-CCM2L-XKR7-PDRG1-TTLL9-DUSP15-FOXS1-MYLK2-TPX2-BCL2L1-COX4I2-ID1-HM13-REM1-DEFB124	49		0
FLK	all	13	61688330	65155663	62839711	3467333	2e-09	RALY	RALY-EIF2S2-EIF2S2-CHMP4B-ZNF341-LOC101111988-PXMP4-NECAB3-C20orf144-CBFA2T2-LOC101112245-AHCY-ASIP-LOC101102839-LOC101109899-LOC101114597-HNRNPA1-SNTA1-CDK5RAP1-LOC101108675-DYNLRB1-BPIFB1-MAP1LC3A-BPIFA1-BPIFA3-PIGU-LOC101116500-NCOA6-LOC101107619-GGT7-ACSS2-GSS-MYH7B-TRPC4AP-EDEM2-BPIFB4-PROCR-MMP24-EIF6-FAM83C-UQCC1-GDF5-CEP250-ERGIC3-LOC101107153-LOC101117181-SPAG4-RBM12-NFS1-ROMO1-RBM39-LOC…	59		13
hapFLK	south	13	62679731	62932450	62917198	252719	8.15873e-05	EIF2S2	EIF2S2-EIF2S2-RALY-CHMP4B	4		0
hapFLK	north	13	64682387	65042787	64971865	360400	3.6145e-06	AAR2	AAR2-EPB41L1-CNBD2	3		0
FLK	north	13	71096832	72606286	72002474	1509454	0.00104847	TOX2	TOX2-GTSF1L-JPH2-MYBL2-OSER1-IFT52-SGK2-GDAP1L1-FITM2-SRSF6-R3HDML-HNF4A-TTPAL-SERINC3-PKIG-ADA	16
FLK	north	14	13364914	14675040	14275694	1310126	2.10113e-06	CENPBD1	CENPBD1-DBNDD1-DEF8-GAS8-TUBB3-LOC101109035-MC1R-TCF25-SPIRE2-FANCA-SHCBP1-ZNF276-VPS9D1-SPATA2L-CDK10-SPATA33-CHMP1A-DPEP1-VPS35-CPNE7-ORC6-SPG7-MYLK3-ANKRD11-CDH15-CBFA2T3-PABPN1L-TRAPPC2L-GALNS-APRT-CDT1-PIEZO1-CTU2-RNF166-SNAI3-MVD-CYBA-IL17C-ZC3H18	39	MC1R	7
FLK	all	14	13538464	15205966	14193369	1667502	0	SPIRE2	SPIRE2-TCF25-MC1R-FANCA-TUBB3-DEF8-ZNF276-CENPBD1-VPS9D1-SPATA2L-CDK10-DBNDD1-SPATA33-CHMP1A-GAS8-LOC101109035-DPEP1-CPNE7-SPG7-SHCBP1-VPS35-ANKRD11-ORC6-MYLK3-CDH15-CBFA2T3-PABPN1L-TRAPPC2L-GALNS-APRT-CDT1-GPT2-DNAJA2-PDLIM1-NETO2-ITFG1	36		3
FLK	south	14	13766175	14440455	14193369	674280	0	SPIRE2	SPIRE2-TCF25-MC1R-FANCA-TUBB3-DEF8-ZNF276-CENPBD1-VPS9D1-SPATA2L-CDK10-DBNDD1-SPATA33-CHMP1A-GAS8-LOC101109035-DPEP1-CPNE7-SPG7-SHCBP1-ANKRD11-CDH15	22		3
hapFLK	north	14	14069040	14530851	14205292	461811	2.46953e-06	SPIRE2	SPIRE2-TCF25-MC1R-TUBB3-DEF8-FANCA-CENPBD1-ZNF276-DBNDD1-VPS9D1-SPATA2L-GAS8-CDK10-LOC101109035-SPATA33-CHMP1A-DPEP1-SHCBP1-VPS35-ORC6	20		3
hapFLK	south	14	14082497	14429203	14216978	346706	5.85891e-14	TCF25	TCF25-MC1R-SPIRE2-TUBB3-DEF8-CENPBD1-FANCA-DBNDD1-GAS8-ZNF276-LOC101109035-VPS9D1-SPATA2L-CDK10-SPATA33-CHMP1A-SHCBP1	17		2
FLK	all	14	24961598	26974355	26000318	2012757	0.000517031	GOT2	GOT2-SLC38A7-CNOT1-SETD6-NDRG4-GINS3-PRSS54-CCDC113-CSNK2A2-CFAP20-MMP15-USB1-ZNF319-TEPP-CNGB1-KIFC3-KATNB1-DRC7-ADGRG3-ADGRG1-ADGRG5	21
FLK	south	14	25689669	25876437	25689669	186768	0.000287962	NDRG4	NDRG4-SETD6-CNOT1-SLC38A7-GOT2	5
FLK	south	14	49008532	51709212	49955524	2700680	7.7935e-06	CNFN	CNFN-LIPE-MEGF8-TMEM145-PRR19-PAFAH1B3-LOC101103343-CIC-ERF-GSK3A-ZNF526-DEDD2-CYP2S1-AXL-POU2F2-ZNF574-CCDC97-TGFB1-B9D2-TMEM91-EXOSC5-BCKDHA-B3GNT8-ATP1A3-ATP5SL-RABAC1-CYP2B6-ERICH4-ARHGEF1-CD79A-RPS19-DMRTC2-LYPD4-SEC61G-CEACAM21-LOC101122211-LOC101104776-CD177-TEX101-BSP5-LOC101107624-CYP2A6-BSP5-LOC101107624-BSP1-CYP2F1-EGLN2-LYPD3-RAB4B-MIA-PHLDB3-SNRPA-C19orf54-ETHE1-ITPKC-ADCK4-XRCC1-NUM…	90
FLK	all	14	51491696	52169340	51634415	677644	4.27071e-05	BCAM	BCAM-CBLC-NECTIN2-BCL3-TOMM40-APOE-CEACAM16-APOC4-CEACAM19-CLPTM1-PVR-RELB-CLASRP-ZNF296-GEMIN7-PPP1R37-NKPD1-TRAPPC6A-BLOC1S3-EXOC3L2-MARK4-CKM-KLC3-ERCC2-PPP1R13L-CD3EAP-ERCC1-FOSB-RTN2-PPM1N	30
FLK	north	14	52722237	56908840	55094151	4186603	1.52912e-06	IRF3	IRF3-BCL2L12-SCAF1-PRMT1-RRAS-ADM5-CPT1C-PRR12-PRRG2-TSKS-NOSIP-AP2A1-RCN3-FCGRT-FUZ-MIR150-RPS11-RPL13A-MED25-FLT3LG-PTOV1-ALDH16A1-PNKP-AKT1S1-PIH1D1-SLC17A7-TBC1D17-GFY-IL4I1-NUP62-CCDC155-DKKL1-TEAD2-CD37-VRK3-SLC6A16-IZUMO2-LOC105608428-TRPM4-MYH14-HRC-PPFIA3-LIN7B-KCNC3-SNRNP70-NAPSA-KCNA7-LHB-RUVBL2-NR1H2-POLD1-GYS1-FTL-LOC101117015-BAX-DHDH-MYBPC2-EMC10-NUCB1-TULP2-PPP1R15A-JOSD2-ASPDH-PL…	157
FLK	all	14	54580893	56319878	55094151	1738985	1.05229e-10	IRF3	IRF3-BCL2L12-SCAF1-PRMT1-RRAS-ADM5-CPT1C-PRR12-PRRG2-TSKS-NOSIP-AP2A1-RCN3-FCGRT-FUZ-MIR150-RPS11-RPL13A-MED25-FLT3LG-PTOV1-ALDH16A1-PNKP-AKT1S1-PIH1D1-SLC17A7-TBC1D17-GFY-IL4I1-NUP62-CCDC155-DKKL1-TEAD2-CD37-VRK3-SLC6A16-IZUMO2-LOC105608428-TRPM4-MYH14-HRC-PPFIA3-LIN7B-KCNC3-SNRNP70-NAPSA-KCNA7-LHB-RUVBL2-NR1H2-POLD1-GYS1-MYBPC2-EMC10-JOSD2-ASPDH-SYT3-C19orf81-SHANK1-GPR32-ACPT-KLK1-KLK15-KLK4-K…	79
hapFLK	north	14	54861810	55499782	55114353	637972	3.24183e-07	PRMT1	PRMT1-ADM5-BCL2L12-CPT1C-IRF3-SCAF1-RRAS-TSKS-PRR12-AP2A1-PRRG2-FUZ-NOSIP-MED25-RCN3-FCGRT-PTOV1-PNKP-MIR150-RPS11-AKT1S1-RPL13A-TBC1D17-FLT3LG-IL4I1-ALDH16A1-NUP62-PIH1D1-SLC17A7-GFY-CCDC155-VRK3-DKKL1-TEAD2-IZUMO2-MYH14	36
FLK	south	15	71096000	72991175	72723162	1895175	1.90825e-11	ALX4	ALX4-CD82-EXT2-ACCS-ACCSL-C11orf96-ALKBH3-HSD17B12-TTC17-API5	10	ALX4, EXT2	1,3
FLK	all	15	71351365	72991175	72735040	1639810	4.65405e-13	CD82	CD82-ALX4-EXT2-ACCS-ACCSL-C11orf96-ALKBH3-HSD17B12-TTC17-API5	10		2,3
hapFLK	south	15	72130151	72991175	72750917	861024	5.35566e-11	CD82	CD82-ALX4-EXT2-ACCS-ACCSL-C11orf96-ALKBH3-HSD17B12	8		2,3
FLK	north	15	72537675	72820438	72735040	282763	0.000553169	ALX4	ALX4	2		1,0
FLK	south	16	1841537	2190993	2076407	349456	4.81027e-05	FOXI1	FOXI1-C5orf58-LCP2-DOCK2	4
hapFLK	south	16	4899559	4934855	4930234	35296	0.000907304			0
FLK	all	16	21691437	24960722	23137683	3269285	2.80257e-06	ANKRD55	ANKRD55-IL6ST-IL31RA-DDX4-SLC38A9-PLPP1-SKIV2L2-MAP3K1-SETD9-DHX29-MIER3-CCNO-MCIDAS-GPX8-CDC20B-GZMA-LOC101117107-GZMK-GPBP1-ESM1-LOC101113531-ACTBL2-SNX18-HSPB3-ARL15	25
FLK	south	16	22354746	25348111	23137683	2993365	5.24653e-05	ANKRD55	ANKRD55-IL6ST-IL31RA-DDX4-SLC38A9-PLPP1-SKIV2L2-MAP3K1-SETD9-DHX29-MIER3-CCNO-MCIDAS-GPX8-CDC20B-GZMA-LOC101117107-GZMK-ESM1-LOC101113531-SNX18-HSPB3-ARL15	23
hapFLK	south	16	23293918	23971099	23354800	677181	0.000423788	IL31RA	IL31RA-IL6ST-DDX4-SLC38A9-PLPP1-SKIV2L2-DHX29-CCNO	8
FLK	south	16	30199527	33297458	32772136	3097931	2.18309e-06	OXCT1	OXCT1-C16H5orf51-FBXO4-PLCXD3-C6-GHR-CCDC152-ZNF131-NIM1K-HMGCS1-CCL28-TMEM267-C5orf34-PAIP1-NNT-FGF10	16	OXCT1	1
FLK	all	16	31871071	33297458	32772136	1426387	2.44116e-08	OXCT1	OXCT1-C16H5orf51-FBXO4-PLCXD3-C6-GHR	6		1
FLK	north	16	31871071	32772136	31880601	901065	0.000169465	GHR	GHR-FBXO4-C16H5orf51-OXCT1	4		4
hapFLK	south	16	32055083	32993560	32832269	938477	1.93891e-05	OXCT1	OXCT1-C16H5orf51-FBXO4	3		1
FLK	south	16	35001860	36933400	35447030	1931540	0.000139368	OSMR	OSMR-RICTOR-FYB-LIFR-C9-EGFLAM-GDNF-WDR70-NUP155	9
FLK	north	16	37018597	39323501	37018597	2304904	0.000446998	C5orf42	C5orf42-NIPBL-SLC1A3-RANBP3L-NADK2-SKP2-LMBRD2-LOC101110177-LOC101110449-CAPSL-IL7R-SPEF2-PRLR-AGXT2-DNAJC21-BRIX1-RAD1-TTC23L-RAI14	19
FLK	all	16	38429345	40246375	38664205	1817030	1.56114e-05	SPEF2	SPEF2-PRLR-AGXT2-DNAJC21-BRIX1-RAD1-TTC23L-RAI14-C1QTNF3-AMACR-SLC45A2-RXFP3-ADAMTS12-TARS	14
FLK	north	17	4207660	4884323	4884024	676663	0.000385354	TMEM154	TMEM154-TIGD4-ARFIP1-FHDC1-TRIM2	5
hapFLK	south	17	13254737	13469718	13273697	214981	0.000128529	HHIP	HHIP	1
FLK	north	17	56486528	56747000	56571124	260472	0.0016664	TAOK3	TAOK3-PEBP1-RPL6-LOC101102541-LOC101109212-VSIG10-WSB2	7
FLK	south	17	59855430	62375855	61869627	2520425	0.000137338	LOC101115991	LOC101115991-LOC101110970-LOC101115734-MAPKAPK5-TMEM116-ALDH2-ERP29-NAA25-TRAFD1-BICDL1-RAB35-GCN1-RPLP0-PXN-RPL6-LOC101102541-LOC101109212-SIRT4-PLA2G1B-PTPN11-MSI1-RPH3A-SLC8B1-TPCN1-IQCD-RITA1-DDX54-CFAP73-RASAL1-DTX1-PLBD2-SDS-SDSL-LHX5-RBM19-TBX5	36
FLK	south	18	17376116	20986496	20628284	3610380	0.000464463	RPL30	RPL30-IDH2-ZNF710-SEMA4B-CIB1-GDPGP1-NGRN-VPS33B-PRC1-RCCD1-UNC45A-HDDC3-MAN2A2-FES-FURIN-ANPEP-BLM-WDR93-PEX11A-PLIN1-KIF7-TICRR-RHCG-POLG-FANCI-RLBP1-ABHD2-MFGE8-HAPLN3-ACAN-LOC101122633-LOC101102516-LOC101102268-LOC101121378-LOC105603084-LOC101120610-LOC101120360-LOC101120114-LOC101119588-LOC101119079-LOC105603085-LOC101118056-LOC101123585-LOC101116769-ISG20-AEN-DET1-MRPS11-MRPL46	49
FLK	north	18	24529382	25651590	24674630	1122208	0.000925838	KIAA1024	KIAA1024-TMED3-LOC101114310-BCL2A1-FAH-FAH-LINC01314-ARNT2-ABHD17C	9
FLK	north	19	666644	3277429	1224437	2610785	3.45919e-06	NEK10	NEK10-EGFR-SLC4A7-EOMES-CMC1-AZI2-ZCWPW2	7
FLK	north	19	11653115	13494863	12212549	1841748	0.000950929	SCN11A	SCN11A-WDR48-SCN10A-GORASP1-TTC21A-CSRNP1-SCN5A-CX3CR1-CCR8-SLC25A38-EXOG-ACVR2B-MOBP-XYLB-SLC22A14-OXSR1-MYRIP-EIF1B-ENTPD3-ZNF619-LOC105603383	21
FLK	north	19	23763085	28262766	23763085	4499681	5.68977e-05	CNTN4	CNTN4-CNTN6-CHL1-CNTN3	4
FLK	south	19	24305078	29252688	29252688	4947610	2.47715e-06	SHQ1	SHQ1-GXYLT2-PPP4R2-PDZRN3-CNTN3-CHL1-CNTN6	7
hapFLK	south	19	30178548	32725819	31632286	2547271	9.42826e-16	MITF	MITF-FRMD4B-LMOD3-ARL6IP5-UBA3-TMF1-EOGT-FAM19A4-FOXP1	9	MITF	1
FLK	all	19	30571699	33417522	31666785	2845823	2.20624e-11	MITF	MITF-FRMD4B-LMOD3-ARL6IP5-UBA3-TMF1-EOGT-FAM19A4-FOXP1-FAM19A1	10		1
FLK	south	19	30571699	33505396	31666785	2933697	2.20624e-11	MITF	MITF-FRMD4B-LMOD3-ARL6IP5-UBA3-TMF1-EOGT-FAM19A4-FOXP1-FAM19A1	10		1
FLK	north	19	31263413	33458443	31666785	2195030	7.43396e-07	MITF	MITF-FRMD4B-LMOD3-ARL6IP5-UBA3-TMF1-EOGT-FAM19A4-FAM19A1	9		1
FLK	south	19	36323288	39231548	36636380	2908260	1.53629e-09	ADAMTS9	ADAMTS9-PRICKLE2-PSMD6-ATXN7-THOC7-C3orf49-SNTN-SYNPR-CADPS-FEZF2-C3orf14	11	ADAMTS9	1
FLK	all	19	36538771	36657385	36584288	118614	6.04183e-12			0		0
FLK	north	19	42287625	43541938	42406062	1254313	0.00538651	C3orf67	C3orf67-FAM3D-LOC105603493-FAM107A-ACOX2-KCTD6-PDHB-PXK-RPP14-ABHD6-DNASE1L3-FLNB-SLMAP	13
FLK	all	19	48086301	53558368	48422940	5472067	1.21171e-05	SEMA3G	SEMA3G-TNNC1-PHF7-BAP1-NISCH-DNAH1-STAB1-NT5DC2-GLYCTK-SMIM4-MIRLET7G-WDR82-TWF2-PBRM1-ALAS1-GNL3-GLT8D1-SPCS1-NEK4-POC1A-ITIH1-DUSP7-RPL29-ABHD14A-ABHD14B-PCBP4-RRP9-IQCF1-IQCF5-IQCF2-IQCF3-LOC101113891-IQCF6-GRM2-TEX264-RAD54L2-DCAF1-RBM15B-MANF-HIGD1A-LOC101118736-LOC105615767-DOCK3-MAPKAPK3-CISH-HEMK1-C3orf18-CACNA2D2-NPRL2-LOC101120446-ZMYND10-HYAL2-HYAL1-HYAL3-IFRD2-SEMA3B-GNAI2-SLC38A3-GNA…	159
FLK	north	19	48407386	54020141	53440767	5612755	4.63393e-06	SLC6A20	SLC6A20-LZTFL1-SACM1L-CCR9-LIMD1-CXCR6-FYCO1-CCR1-LARS2-CCR3-CCR2-CCR5-CCRL2-LOC101119765-LTF-CDCP1-RTP3-LRRC2-TDGF1-ALS2CL-TMIE-PRSS50-PRSS46-PRSS45-PRSS42-MYL3-PTH1R-CCDC12-NBEAL2-LOC101114909-SETD2-KIF9-KLHL18-LOC101122819-SCAP-ELP6-CSPG5-SMARCC1-DHX30-MAP4-CDC25A-SC5-LOC101120785-BAC5-CATHL3-CATHL1B-LOC101112427-NME6-SPINK8-PLXNB1-CCDC51-ATRIP-TREX1-SHISA5-PFKFB4-UCN2-COL7A1-UQCRC1-TMEM89-SLC…	151
hapFLK	north	19	50942214	53278445	51125248	2336231	2.48841e-05	IP6K2	IP6K2-NCKIPSD-PRKAR2A-CELSR3-SLC26A6-TMEM89-UQCRC1-SLC25A20-COL7A1-UCN2-PFKFB4-ARIH2-P4HTM-SHISA5-TREX1-ATRIP-CCDC51-PLXNB1-SPINK8-NME6-LOC101112427-CATHL1B-CATHL3-BAC5-LOC101120785-SC5-CDC25A-MAP4-DHX30-SMARCC1-CSPG5-ELP6-SCAP-LOC101122819-KLHL18-KIF9-SETD2-LOC101114909-NBEAL2-CCDC12-PTH1R-MYL3-PRSS42-PRSS45-PRSS46-PRSS50-TMIE-ALS2CL-TDGF1-LRRC2-RTP3-LTF-CCRL2-CCR5-CCR2-CCR3-CCR1-FYCO1	58
FLK	north	20	46186534	48840342	48536859	2653808	0.000176471	CDYL	CDYL-RPP40-NRN1-F13A1-LY86-RREB1-SSR1-CAGE1-RIOK1-DSP-SNRNP48-BMP6-TXNDC5-BLOC1S5-EEF1E1	15
hapFLK	south	21	17420322	17605360	17461410	185038	0.000420244	INTS4	INTS4-AAMDC	2
FLK	south	21	30731068	32818879	32231875	2087811	1.28363e-08	JAM3	JAM3-LOC100037668-LOC101112339-RPS15A-LOC101116302-LOC101117120-LOC101119296-IGSF9B-SPATA19-BARX2-ARHGAP32-KCNJ5-LOC101115663-KCNJ1-LOC101115663-KCNJ1-FLI1-ETS1	18
FLK	north	21	39455796	41369671	39503545	1913875	4.26951e-05	DAGLA	DAGLA-MYRF-TMEM258-FEN1-FADS1-FADS2-FADS3-RAB3IL1-BEST1-INCENP-ASRGL1-SCGB1A1-AHNAK-ROM1-EEF1G-MTA2-EML3-B3GAT3-GANAB-INTS5-LBHD1-METTL12-UBXN1-BSCL2-GNG3-HNRNPUL2-TTC9C-ZBTB3-POLR2G-TAF6L-TMEM179B-TMEM223-NXF1-STX5-WDR74-SLC3A2-SLC22A6-SLC22A8-LOC101118064-LOC101118571-LOC101118829-LOC101119087-LOC101119346-LOC101119594-HRASLS5-LGALS12-LOC101120283-ATL3-RTN3	49
FLK	south	21	48013666	49872592	49872592	1858926	0.000837307	BET1L	BET1L-RIC8A-SIRT3-PSMD13-NLRP6-ATHL1-IFITM5-B4GALNT4-PKP3-ANO9-HRAS-LRRC56-LMNTD2-RASSF7-PHRF1-IRF7-CDHR5-DEAF1-TALDO1-PDDC1-SLC25A22-PIDD1-RPLP2-IFITM10-TSPAN4-CHID1-AP2A2-SYT8-TNNI2-IGF2-TH-TSPAN32-CD81-TSSC4-TRPM5	35
FLK	all	21	48425709	49872592	49553506	1446883	2.76301e-05	HRAS	HRAS-LRRC56-LMNTD2-RASSF7-PHRF1-ANO9-IRF7-CDHR5-PKP3-B4GALNT4-DEAF1-TALDO1-PDDC1-SLC25A22-PIDD1-RPLP2-IFITM5-ATHL1-NLRP6-PSMD13-SIRT3-RIC8A-BET1L-IFITM10-TSPAN4-CHID1-AP2A2-SYT8-TNNI2-IGF2-TH-TSPAN32-CD81	33
FLK	north	22	9654	2415794	1261721	2406140	1.27529e-05	IPMK	IPMK-CISD1-UBE2D1-OR5D18	4
hapFLK	south	22	37763505	39023157	38892292	1259652	0.000150491	MCMBP	MCMBP-INPP5F-SEC23IP-BAG3-TIAL1-RGS10-GRK5-PRDX3-SFXN4-FAM45A-EIF3A-CACUL1-PRLHR	13
FLK	south	22	43508878	49840186	48699309	6331308	2.92202e-07	GLRX3	GLRX3-EBF3-MGMT-BNIP3-JAKMIP3-DPYSL4-STK32C-MKI67-PTPRE-CLRN3-NPS-DOCK1-FAM196A-C10orf90-ADAM12-FANK1-DHX32-BCCIP-UROS-EDRF1-TEX36	21
hapFLK	south	22	49476012	49576447	49570950	100435	0.000639009			0
FLK	south	23	21399219	25065983	23707519	3666764	0.000109403	ASXL3	ASXL3-NOL4-CCDC178-KLHL14-DTNA-GAREM1-MAPRE2-ZNF397-ZSCAN30-ZNF24-GALNT1-C18orf21-RPRD1A	13
FLK	north	23	33710504	35869965	35772763	2159461	0.000296299	CETN1	CETN1-COLEC12-CLUL1-THOC1-USP14-ROCK1-LOC101102195-GREB1L-ESCO1-ABHD3-MIB1-MIB1-GATA6-RBBP8	14
FLK	south	23	41900677	42488057	41900677	587380	7.704e-06	TWSG1	TWSG1-RALBP1-PPP4R1-RAB31-TXNDC2-VAPA-APCDD1	7
FLK	south	23	43892275	46882418	43941688	2990143	1.09041e-05	MC2R	MC2R-SETBP1-SLC14A2-SLC14A1-SIGLEC15-EPG5-PSTPIP2-ATP5A1-HAUS1-C18orf25-RNF165-ST8SIA5-PIAS2-KATNAL2	14
hapFLK	south	23	43912394	45460055	44906356	1547661	5.4719e-05	SETBP1	SETBP1	1
FLK	north	24	86956	3668063	367978	3581107	0.00044514	RAB11FIP3	RAB11FIP3-CAPN15-DECR2-NME4-PIGQ-TMEM8A-MRPL28-RAB40C-WFIKKN1-C16orf13-AXIN1-MCRIP2-WDR90-PDIA2-ARHGDIG-RGS11-RHBDL1-ITFG3-STUB1-JMJD8-FBXL16-LUC7L-FAM173A-CCDC78-HAGHL-HBQ1-NARFL-LOC101108797-HBM-MSLN-HBZ-MSLNL-RPUSD1-CHTF18-GNG13-NPRL3-MPG-LMF1-SOX8-SSTR5-TRYPTASE-1-LOC100144429-UBE2I-CCDC154-BAIAP3-TSR3-GNPTG-CLCN7-PTX4-TELO2-TMEM204-C16orf91-IFT140-CRAMP1-HN1L-MAPK8IP3-NME3-MRPS34-EME2-SPSB3-…	132
hapFLK	north	24	1389267	1436924	1436924	47657	0.000361031		NA	1
FLK	all	24	9946422	10609666	10590023	663244	0.000284444	GSPT1	GSPT1-RSL1D1-ZC3H7A-TXNDC11-SNN-LITAF-RMI2	7
FLK	south	25	6002062	7646142	7483585	1644080	4.07286e-09	TARBP1	TARBP1-LOC101113195-SLC35F3-KCNK1-LOC101115427-PCNX2	6
FLK	all	25	6698813	8658779	7489792	1959966	2.0473e-10	TARBP1	TARBP1-LOC101113195-SLC35F3-TOMM20-RBM34-ARID4B-GGPS1-TBCE-B3GALNT2-GNG4-LYST	11
hapFLK	south	25	7301439	7585939	7483585	284500	5.08209e-06	TARBP1	TARBP1	1
FLK	all	25	23213400	26042495	24991189	2829095	9.66398e-08	DDX50	DDX50-STOX1-DDX21-CCAR1-KIF1BP-TET1-SRGN-SLC25A16-VPS26A-DNA2-SUPV3L1-RUFY2-HNRNPH3-HKDC1-LOC101105383-PBLD-ATOH7-HK1-MYPN-TACR2-TSPAN15-HERC4-NEUROG3-SIRT1-C10orf35-TUSC2-DNAJC12-COL13A1-LRRTM3	29
FLK	north	25	24623156	26042495	24991189	1419339	7.10242e-07	DDX50	DDX50-STOX1-DDX21-CCAR1-KIF1BP-TET1-SRGN-SLC25A16-VPS26A-DNA2-SUPV3L1-RUFY2-HKDC1-HK1-TACR2-TSPAN15-NEUROG3-C10orf35-COL13A1	19
hapFLK	south	25	28434166	28759050	28592236	324884	0.000191203	MCU	MCU-MICU1	2
FLK	north	25	33008213	35793505	33523776	2785292	0.000797166	POLR3A	POLR3A-RPS24-DLG5-ZMIZ1-PPIF-ZCCHC24-ANXA11-PLAC9-TMEM254-SFTPD-MBLA-SFTPA1-MAT1A-DYDC1-DYDC2-FAM213A-TSPAN14-SH2D4B	18
hapFLK	north	25	33039469	33144781	33101475	105312	0.000186872			0
FLK	south	25	45046781	45361269	45358249	314488	8.02492e-06	COG2	COG2-AGT-TFAM-ZNF239-ZNF32	5
FLK	south	26	28400376	29970475	29970475	1570099	0.000253345	UNC5D	UNC5D-RPL19	2
*We chose ASIP despite its distance from the best SNP because the SNP array does not include SNPs in ASIP.
