# Supplementary material for: Revealing the selection history of adaptive loci using genome-wide scans for selection: an example from domestic sheep
Source: BMC Genomics. 2018 Jan 23;19:71. doi: 10.1186/s12864-018-4447-x (PMC5778797; doi:10.1186/s12864-018-4447-x)
Supplement: Supplementary file 9 — FLK results for chromosome 2 analysis without Texel sheep. Regions under selection. (XLS 29 kb) [file 12864_2018_4447_MOESM9_ESM.xls]

## Sheet: Sheet1
Region	Size	Best SNP	Number of genes	Number of genes nearby	Genes	Genes nearby
chr2:38096770-42417880	39454479	4321110	11	6	ACVR1-GPD2-NR4A2-GALNT5-ERMN-CYTIP-ACVR1C-UPP2-CCDC148-KCNJ3-GALNT13	PKP4-DAPL1-TANC1-WDSUB1-BAZ2B-RPRM
chr2:51788434-52911940	52429848	1123506	1	2	GTDC1	ARHGAP15-KYNU
chr2:73869126-80824320	78924564	6955194	7	5	GYPC-GLS-STAT4-MYO1B-CNTNAP5-NABP1-LOC784679	SDPR-TMEFF2-TSN-MKI67IP-TFCP2L1
chr2:83470886-84799535	84698214	1328649	2	4	SLC39A10-DNAH7	STK17B-CCDC150-GTF3C3-C2H2orf66
chr2:117930446-118818372	118150665	887926	6	13	DNER-PID1-MIR2284M-LOC100138326-TRIP12-FBXO36	SLC16A14-LOC787234-SP110-SP140-SP140L-CAB39-ITM2C-GPR55-SPATA3-C2H2orf72
chr2:133339051-134985148	133339051	1646097	18	28	PLA2G2E-OTUD3-RNF186-TMCO4-HTR6-NBL1-CAPZB-PQLC2-AKR7A2-MRTO4-EMC1-UBR4-IFFO2-ALDH4A1-TAS1R2-PAX7-KLHDC7A-IGSF21	LOC615045-PLA2G2A-PLA2G2A-PLA2G5-PLA2G2D1-PLA2G2D4-PLA2G2F-PLA2G2C-UBXN10-VWA5B1
