# Supplementary material for: Revealing the selection history of adaptive loci using genome-wide scans for selection: an example from domestic sheep
Source: BMC Genomics. 2018 Jan 23;19:71. doi: 10.1186/s12864-018-4447-x (PMC5778797; doi:10.1186/s12864-018-4447-x)
Supplement: Supplementary file 10 — Selection signatures with more than one independent SNP. Posterior probabilities for one to 10 independent SNPs. (XLS 26 kb) [file 12864_2018_4447_MOESM10_ESM.xls]

## Sheet: Sheet1
Region	Number of independent SNPs	Posterior probability	Candidate gene	Posterior probability of 0 independent SNPs	Posterior probability of 1 independent SNP	Posterior probability of 2 independent SNPs	Posterior probability of 3 independent SNPs	Posterior probability of 4 independent SNPs	Posterior probability of 5 independent SNPs	Posterior probability of 6 independent SNPs	Posterior probability of 7 independent SNPs	Posterior probability of 8 independent SNPs	Posterior probability of 9 independent SNPs	Posterior probability of 10 independent SNPs
2_38096770_42417880	3	0.816967	EBF2	0.00364329	0.00854642	0.0925141	0.816967	0.0731983	0.00508136	4.9378e-05	1.89243e-07	2.39162e-10	1.33768e-13	2.82707e-17
2_51788434_52911940	2	0.897235	NPR2	1.2132e-17	8.40914e-11	0.897235	0.0940095	0.00819552	0.000525628	3.30447e-05	1.04884e-06	2.0465e-08	2.76936e-10	2.6408e-12
6_26112692_47828792	4	0.701971	ABCG2/NCAPG2/LCORL	1.15874e-17	4.13356e-12	1.4454e-06	0.243617	0.701971	0.0522329	0.00209578	7.99597e-05	2.79523e-06	8.51347e-08	1.99495e-09
10_26935215_31039477	10	0.999554	RXFP2	1.21175e-67	5.61383e-59	8.50887e-47	1.22244e-40	2.31863e-34	2.87645e-27	9.96484e-20	8.24804e-15	8.22999e-09	0.00044595	0.999554
13_38955039_48646582	3	0.732396	PCNA	1.75579e-07	0.0371207	0.194712	0.732396	0.0351713	0.000594983	5.72133e-06	3.73239e-08	1.76273e-10	6.20761e-13	1.6656e-15
13_51357557_56499047	4	0.814862	EDN3	8.8908e-05	0.00274119	0.0177594	0.139124	0.814862	0.0252187	0.000205381	8.03799e-07	1.61252e-09	1.42564e-12	4.51915e-16
13_61688330_65155663	2	0.907945	ASIP	2.15508e-05	0.0426609	0.907945	0.0484435	0.000919212	9.65957e-06	6.86007e-08	3.64756e-10	1.53682e-12	5.30964e-15	1.5385e-17
14_13538464_15205966	6	0.637022	MC1R	5.06106e-11	1.22561e-08	1.42266e-06	0.000138483	0.0027959	0.0624278	0.637022	0.278598	0.0185806	0.000429796	5.55051e-06
15_71351365_72991175	2	0.590215	ALX4/EXT2	2.0579e-07	0.2278	0.590215	0.16554	0.0161335	0.000307089	3.20127e-06	1.95786e-08	6.9759e-11	1.58162e-13	2.39372e-16
19_30571699_33417522	3	0.540751	MITF	4.2051e-14	7.32192e-07	0.00584471	0.540751	0.42122	0.0309698	0.0011463	6.60423e-05	2.01311e-06	6.15666e-08	9.56957e-10
